# Supplementary material for: Analysis of Medical Services for Insomnia in Korea: A Retrospective, Cross-Sectional Study Using the Health Insurance Review and Assessment Claims Data
Source: Healthcare (Basel). 2021 Dec 22;10(1):7. doi: 10.3390/healthcare10010007 (PMC8775632; doi:10.3390/healthcare10010007)
Supplement: Supplementary file 1 [file healthcare-10-00007-s001.zip]

Archive with 1 entries (1 files):
- healthcare-1462469-supplementary.pdf
